# Supplementary material for: Exploring Factors Affecting Graduate Students’ Satisfaction toward E-Learning in the Era of the COVID-19 Crisis
Source: Eur J Investig Health Psychol Educ. 2022 Aug 15;12(8):1121–42. doi: 10.3390/ejihpe12080079 (PMC9407398; doi:10.3390/ejihpe12080079)
Supplement: Supplementary file 1 [file ejihpe-12-00079-s001.zip]

Archive with 1 entries (1 files):
- ejihpe-1806779-supplementary.pdf
